# Supplementary material for: Identification of Anther Length QTL and Construction of Chromosome Segment Substitution Lines of Oryza longistaminata
Source: Plants (Basel). 2019 Sep 29;8(10):388. doi: 10.3390/plants8100388 (PMC6843423; doi:10.3390/plants8100388)
Supplement: Supplementary file 1 [file plants-08-00388-s001.zip]

Archive with 5 entries (3 files):
- plants-595584-revised3-supplementary/
- plants-595584-revised3-supplementary/supplementals/
- plants-595584-revised3-supplementary/supplementals/FigS1.pdf
- plants-595584-revised3-supplementary/supplementals/FigS2.pdf
- plants-595584-revised3-supplementary/supplementals/SupplmentaryTables.xlsx
