# Supplementary material for: Identification of Anther Length QTL and Construction of Chromosome Segment Substitution Lines of Oryza longistaminata
Source: Plants (Basel). 2019 Sep 29;8(10):388. doi: 10.3390/plants8100388 (PMC6843423; doi:10.3390/plants8100388)
Supplement: Supplementary file 1 [file plants-08-00388-s001.zip › plants-595584-revised3-supplementary/supplementals/SupplmentaryTables.xlsx]

## Sheet: TableS1
	Table S1. The detected QTLs by simple interval mapping and multiple QTL mapping in BC3F1 population.
	Approach	Generation	Population	Chr.	Position (cM)	LODa		PVE (%)	Additive effect (mm)
	Simple interval mapping	BC3F1	1	3	139.5	4.542	**	18.5	0.23
	Simple interval mapping	BC3F1	1	5	122	2.798	*	12.5	0.27
	Simple interval mapping	BC3F1	1	6	29.6	4.63344	**	17.4	0.31833
	Simple interval mapping	BC3F1	1	6	103.6	4.09385	**	16	0.25481
	Multiple QTL mapping	BC3F1	1	3	136.5	6.046		13.53	0.18431
	Multiple QTL mapping	BC3F1	1	5	118.6	5.82		12.95	0.24935
	Multiple QTL mapping	BC3F1	1	6	25.6	5.548		12.26	0.2805
	Multiple QTL mapping	BC3F1	1	6	101.6	7.246		16.69	0.24016
	a: *, and ** represent significant difference among genotypes at 5% and 1% level, respectively. In multiple QTL mapping, the QTL model expected anther length (y) were explained by the main factor of qATL3, qATL5, qATL6.1, and qATL6.2 (y~qATL3+qATL5+qATL6.1+qATL6.2). LOD threshold at 5% and 1% of significant level was not able to be defined by permutation test in multiple QTL mapping.

## Sheet: TableS2
Table S2. Summary of simple interval mapping for anther length in BC3F1, BC3F2, and BC3F4 populations derived from a cross between T65 and W1508.
Approach	Generation	Population	Chr.	Position (cM)b	LODa		PEV (%)	Additive effect (mm)	Dominance effect (mm)	Nearest Marker	Segregation at the nearest markerc
											TT	TL	LL	Total
Targeted region	BC3F2	1	1	26.8	4.2	**	55.3375	0.237135	0.0194032	RM3604	5	9	10	24
Targeted region	BC3F2	6	2	25.5	4.54	**	59.7086	0.033125	0.172356	RM7082	8	13	2	23
Targeted region	BC3F2	8	3	28.2	2.32	*	38.5071	0.148	-0.0393333	RM5755	5	12	5	22
Targeted region	BC3F2	9	3	138	5.39	**	69.6777	0.2045	0.032	RM3525	5	12	4	21
Targeted region	BC3F2	10	4	23.3	3.29	*	31.806	0.0976667	-0.0526667	RM3317	6	12	5	23
Targeted region	BC3F2	11	4	60.2	4.41	**	58.6429	0.0954545	0.00454545	RM5635	11	11	1	23
Targeted region	BC3F2	13	5	104.4	3.97	**	35.77	0.140278	0.0929701	RM3620	9	13	2	24
Targeted region	BC3F2	16	6	76.8	2.45629	*	39.6658	0.09622	0.10281	RM162	8	12	4	24
Targeted region	BC3F2	16	6	117.8	3.37038	**	46.785	0.12936	0.11083	RM1031	5	10	9	24
Targeted region	BC3F2	13	9	26.7	2.56	**	21.2	-0.0111429	0.20019	RM1328	7	12	5	24
Targeted region	BC3F2	15	9	83.2	2.55	*	39.9858	-0.141469	0.0100192	RM215	3	11	9	23
Targeted region	BC3F2	26	10	68.4	2.89	**	40.217	0.0906955	0.0387456	RM228	5	10	9	24
Targeted region	BC3F2	21	11	106	3.19	*	36.2853	-0.0480683	0.203935	RM224	11	10	3	24
Validation for qATL3.3	BC3F4	6	3	151.5	18.27	**	58.4	0.17	0.03	RM5959	12	50	34	96
Validation for qATL3.1	BC3F4	3	3	142.5	15.7	**	47.6	0.19	-0.0002	RM3525	20	51	23	94
Validation for qATL5	BC3F4	9	5	121.4	17.28	**	59.6	0.16	0.08	RM1054	19	49	21	89
Validation for qATL6.1	BC3F4	17	6	38.3	9.57176	**	48.8	0.06	0.08	RM7023	24	44	2	70
Validation for qATL6.2	BC3F4	14	6	102	7.91	**	32.1	0.08	0.04	RM7309	18	51	23	92
a: *, and ** represent significant difference among genotypes at 5% and 1% level, respectively
b: Map positions of QTL were calculated in populations where QTL mapping were conducted.
c: TT, TL, and LL represent homozygotes for T65 (Oryza sativa) allele, heterozygotes, and homozygotes for W1508 (O. longistaminata) allele, respectively.

## Sheet: TableS3
	Table S3. Anther length of W1508ILs.
	Line	Average	SE	Difference from T65a		Target chromosome
	T65	2.39684	0.0268061	0
	Line 1	2.68973	0.0401623	0.29289	*	Chr. 1
	Line 2	2.94193	0.0530298	0.545094	**	Chr. 1
	Line 3	2.73217	0.0245944	0.335331	**	Chr. 1
	Line 4	2.54958	0.0672019	0.152741	-	Chr. 2
	Line 5	2.61178	0.0271917	0.214939	-	Chr. 2
	Line 6	2.41402	0.0572493	0.0171768	-	Chr. 2
	Line 7	2.63379	0.0280109	0.236951	**	Chr. 3
	Line 8	2.89178	0.0689208	0.494944	**	Chr. 3
	Line 9	2.73695	0.0363563	0.340107	**	Chr. 3
	Line 10	2.64025	0.0276063	0.243412	-	Chr. 4
	Line 11	2.56236	0.0238634	0.165526	-	Chr. 4
	Line 12	2.45364	0.014099	0.0568064	-	Chr. 4
	Line 13	2.29052	0.0489334	-0.10632	-	Chr. 5
	Line 14	2.48372	0.0522809	0.0868821	-	Chr. 5
	Line 15	2.78418	0.0521835	0.387337	**	Chr. 5
	Line 16	2.43417	0.0662292	0.0373341	-	Chr. 6
	Line 17	2.60631	0.0966854	0.20947	-	Chr. 6
	Line 18	2.57975	0.0369119	0.182916	-	Chr. 6
	Line 19	2.46838	0.0457248	0.0715403	-	Chr. 7
	Line 20	2.34038	0.022355	-0.0564579	**	Chr. 7
	Line 21	2.55686	0.0147212	0.16002	-	Chr. 7
	Line 22	2.57456	0.081045	0.177722	-	Chr. 8
	Line 23	2.34948	0.0600679	-0.0473571	-	Chr. 8
	Line 24	2.37316	0.0221743	-0.0236816	-	Chr. 8
	Line 25	2.6302	0.0668364	0.233365	-	Chr. 9
	Line 26	2.13758	0.0548743	-0.259259	-	Chr. 9
	Line 27	2.6746	0.0245792	0.27776	-	Chr. 10
	Line 28	2.53509	0.0159452	0.138251	-	Chr. 10
	Line 29	2.7048	0.0459445	0.307963	*	Chr. 11
	Line 30	2.44303	0.0394937	0.0461948	-	Chr. 12
	Line 31	2.43129	0.0169881	0.0344487	-	Chr. 12
	Line 32	2.18993	0.0589734	-0.206913	-	Chr. 12
	a *, and ** represent significant differences from T65 in Dunnett's multiple comparison test at the 5% and 1% level, respectively

## Sheet: TableS4
	Table S4. SSR markers for genotyping in this study,
	Marker name	Chr	Forward primer sequences	Reverse primer sequences	Starta (bp)	Enda (bp)	Size	Referenceb
	RM3148	1	GACTATTGCTCGAACACTTTG	TTGTCTGCTTTGGTATTTGC	747085	747251	167	McCouch et al. (2002)
	RM7536	1	TGCTAGGGCATCTAAACAGG	ATACGTGTAGGCAGCACTAGTG	1668680	1668785	106	McCouch et al. (2002)
	RM3426	1	TCATTCTCGAAGGCTTACGG	TCAAGCCTAAGCAGAGGATG	4052895	4053011	117	McCouch et al. (2002)
	RM3604	1	ATGTCAGACTCCGATCTGGG	TCTTGACCTTACCACCAGGC	5140287	5140439	153	McCouch et al. (2002)
	RM8083	1	GATGTGCAAATTATCATGTGTTTTGTGAGG	ATAGTAGGCCCACACCTGACAGGTTGTA	8916941	8917094	154	McCouch et al. (2002)
	RM1287	1	GTGAAGAAAGCATGGTAAATG	CTCAGCTTGCTTGTGGTTAG	10839400	10839562	163	McCouch et al. (2002)
	RM5385	1	AATGGGTGAAACTAGCCTGC	CACACGCACACACACAGAAG	17310727	17310839	113	McCouch et al. (2002)
	RM8144	1	AAAAGTAGCTATATTTTGGGATGGAG	GTGAGGAAATTATCGAAACAGATAAA	23210043	23210227	185	McCouch et al. (2002)
	RM8129	1	AGTACAGAACCACACAACACTG	GTCTCGCACGTTCCAATAT	25071266	25071392	127	McCouch et al. (2002)
	RM7419	1	GAGGAGAAGAATGCTGGCTG	AGTGCTCACCGAGTCACTGG	27702321	27702466	146	McCouch et al. (2002)
	RM1183	1	GGGCACGAATAAAACCAGAG	GGGATGGTCCAATGACAAAG	30980232	30980377	146	McCouch et al. (2002)
	RM8097	1	TACATACACGTTCATGTGCC	CGAGCGTAGGAAGACTACC	31410896	31410991	96	McCouch et al. (2002)
	RM6702	1	CTTCTAAAACATGCCACGGG	TGGTTAACCTCTTTGGTGCC	29770220	29770363	144	McCouch et al. (2002)
	RM212	1	CCACTTTCAGCTACTACCAG	CACCCATTTGTCTCTCATTATG	33054572	33054687	116	Chen et al. (1997)
	RM8085	1	TGCGTTTCGATTTCTTTTTA	GGAAAGTTGTGTTCTTTGGC	34863084	34863209	126	McCouch et al. (2002)
	RM1339	1	ATCAAAGCATGTAAACCAGC	CGTAAGATCTCCCTACCACC	38197901	38198045	145	McCouch et al. (2002)
	RM3602	1	TGAAAAGCCACTCAGATGCG	TGGTGAAAGGGTCAGAACTG	39008648	39008767	120	McCouch et al. (2002)
	RM8099	1	GCACATCCACTTTCCTCTCC	TGGGGGTGATGCAAACAT	41095801	41095918	118	McCouch et al. (2002)
	RM3362	1	AAGTTGAAGCAGTCGCCAAC	GAATTGCGTGGGATATGGAC	43044020	43044158	139	McCouch et al. (2002)
	RM7562	2	AGACATGCCAATGTGATGGC	TCGGTAGTATGGGGCTTGTC	1878328	1878482	155	McCouch et al. (2002)
	RM1075	2	CCAGTTCAGTAGTTCACACACC	GTTGGGTTGCTGTGTTGTTC	3833204	3833403	200	McCouch et al. (2002)
	RM4355	2	GGGATGAGAGTAGAAGGCA	TATATGGCAAGCCTAGCG	4264270	4264413	144	McCouch et al. (2002)
	RM7082	2	TCTCCAACAGCAGCGAGG	GACCCGGCCTTCTACCTAAC	5100935	5101064	130	McCouch et al. (2002)
	RM6853	2	CAACACGCACATCCTGTACC	CTCCAAAGACGAGACCAAGG	8956895	8957027	133	McCouch et al. (2002)
	RM7426	2	TGACATGGATCGATCAGCTC	ATAAGGGTACGGGGAACCAG	16678420	16678558	139	McCouch et al. (2002)
	RM5789	2	CAGCTCACCGCATCACAC	GGACGCCATCATGGTGAG	22390392	22390475	84	McCouch et al. (2002)
	RM3515	2	GGAAAGAAGATATGCCATGC	AGAGAGAATCAGAAACACCAAC	24022421	24022617	197	McCouch et al. (2002)
	RM6933	2	TAGCAGAAACCAATGCTCGC	AGAGGTGGAAGGTAGTCACTCC	29313408	29313623	216	McCouch et al. (2002)
	RM5807	2	CTGCTGTTGCGTTGGAGTAC	TGCTCCGCCATGCCTAAC	35854595	35854744	150	McCouch et al. (2002)
	RM3894	3	TATGCTCTCTCCTTCAGGCC	CTTACCAACTCCGCACTTGC	1117928	1118128	201	McCouch et al. (2002)
	RM3807	3	ACACGGGCACACTCTTTTTC	GTTGAGCTTTTGGCCTATGG	3531267	3531404	138	McCouch et al. (2002)
	RM4352	3	GTTGTTGCACCATAGTCAGA	ATACATTCATGAAACCTGCC	4315168	4315265	98	McCouch et al. (2002)
	RM5755	3	GGAATCGTTGCTCTCGTTTC	CAGACACCGGCCTTAATCAC	5959781	5960032	252	McCouch et al. (2002)
	RM3766	3	CAACACAACGGCCAGAGTAC	GCGTTCGATCGATCTCTCTC	6934586	6934737	152	McCouch et al. (2002)
	RM3803	3	TCGTGGTACCAATTGTGTAG	TTTATAAAGCTAGCCGGACT	10658166	10658296	131	McCouch et al. (2002)
	RM6676	3	AATGTTCACGGTCCAATAAG	CATGCATAACACCCAAATG	14494441	14494611	171	McCouch et al. (2002)
	RM3646	3	ACTAGAGCACCCTCGCTGAG	CTCAGCCACCCCATCAAC	21997824	21997960	137	McCouch et al. (2002)
	RM3436	3	GCATCCCGGTGACTAGTACG	TGTGCATGTGGTAAGGAACC	27422298	27422481	184	McCouch et al. (2002)
	RM3525	3	ACACTCTCAGCTCATCAAGACC	GGGCAAGTGGTCAAATCTTG	30393869	30394047	179	McCouch et al. (2002)
	RM5959	3	CAACACCACTACCACCTCCC	TTGCTCTCACTCTCCTGCAC	33518791	33518891	101	McCouch et al. (2002)
	RM7389	3	AGCGACGGATGCATGATC	TTGAGCCGGAGGTAGTCTTG	36162247	36162357	111	McCouch et al. (2002)
	RM551	4	AGCCCAGACTAGCATGATTG	GAAGGCGAGAAGGATCACAG	178080	178271	139	Temnykh et al. (2001)
	RM3317	4	AGCAACCTGACAGAAGAATG	TCTCGTTGAGTTGGAAGAAG	13654355	13654493	139	McCouch et al. (2002)
	RM5635	4	AGCTGAACACTGCGTTTTAC	GCTAGCTTAGCTTGCTCTCC	20880980	20881146	167	McCouch et al. (2002)
	RM3367	4	GGATCCATCCATCCACTGAC	GGATATGTGCTGCTGTGTGC	24284971	24285096	126	McCouch et al. (2002)
	RM5320	4	CCTGAGCTGTACAAGCAAAC	CAGATTCTTGGGAGAAATCC	28015012	28015149	138	McCouch et al. (2002)
	RM6748	4	ATTGGGTTTCTCATATTATG	CCAACACTCCTAACTAGTTC	30868232	30868389	158	McCouch et al. (2002)
	RM3335	4	GTGCGGCTAGAAACAAAACG	CCTTACGCACCATCATCTTG	33026372	33026556	185	McCouch et al. (2002)
	RM1272	4	TCTATGGATCTGCATGCTGG	CTGCCCTGTCCTTTTAATCG	35296024	35296158	135	McCouch et al. (2002)
	RM6320	5	GAGCTGGACCTCCTCGACAC	CATGCATCACCGAATGAGTC	471605	471768	164	McCouch et al. (2002)
	RM1024	5	GCATATACCATGGGGATTGG	GGGATTGGGATAATGGTGTG	1234701	1234841	141	McCouch et al. (2002)
	RM6517	5	TTCTTCCTCCTTTTCCCTCG	ATTGGTCAGATCGAACCTGG	2913633	2913814	182	McCouch et al. (2002)
	RM3777	5	TGCTTATGTCGCAAGACTAG	ATCTCACCTCTTCCCTACAA	4172577	4172765	189	McCouch et al. (2002)
	RM3328	5	TCTACTCGTGCAGCTTGTGC	GAAGCAGCAAGAAAGGGATG	5266949	5267067	119	McCouch et al. (2002)
	RM4691	5	GGTTTCCGTTATTTTTATCG	CATCAAGAGATAGTGCTCCA	7026211	7026354	144	McCouch et al. (2002)
	RM509	5	TAGTGAGGGAGTGGAAACGG	ATCGTCCCCACAATCTCATC	16382079	16382219	141	Temnykh et al. (2001)
	RM430	5	AAACAACGACGTCCCTGATC	GTGCCTCCGTGGTTATGAAC	18753924	18754096	173	Temnykh et al. (2001)
	RM3663	5	CATCAACCTCCACGAACATG	CTCGGTGGTGATCCTCCTC	21425957	21426081	125	McCouch et al. (2002)
	RM3620	5	TCCTCTCCACCTTCAAATCC	ACCATCCTCTGCTGCTGC	25266220	25266331	112	McCouch et al. (2002)
	RM6313	5	ATCCAGATCCACTTTGACCG	GGAGGACTTCTACCATCCTTG	28340493	28340599	107	McCouch et al. (2002)
	RM1054	5	TGCATATGTACCGCAACCTC	TTTCTGCATGATCCCCTCTG	29227288	29227442	155	McCouch et al. (2002)
	RM7399	6	AATCTCTCTGCTGAGCCAGC	TCTTGCCCTTGCAGCTAATC	1048640	1048818	179	McCouch et al. (2002)
	RM6734	6	TGAGCAGTCTGCAGATGACC	GCTTGGACTTGGAGTCTTGG	3960899	3961095	197	McCouch et al. (2002)
	RM3370	6	AGCATATAACGAAATTTAGAATCC	AAAAATTCTTAGGGCTCCTG	6629982	6630168	187	McCouch et al. (2002)
	RM7023	6	GCCATGTTATAACGTCTGCG	CCAGTGCGGCAAACTATTTC	6972160	6972340	181	McCouch et al. (2002)
	RM8226	6	TTAGGATACGGCTTCTAGGC	CGTAATTGTTGCATATGGTG	9309902	9310152	251	McCouch et al. (2002)
	RM5745	6	ATGCCAAGTGGACGATGTAC	ACATGTGGGTAGTGGGATGG	12494012	12494214	203	McCouch et al. (2002)
	RM7551	6	TCACCTCCTTCTGCCATCTC	CTAACTCACCTCCAGCCTGC	20949275	20949424	150	McCouch et al. (2002)
	RM1340	6	TCCAAACTAGTGGGAACGC	CTCAACGCCATGAACCTC	23344194	23344357	164	McCouch et al. (2002)
	RM162	6	GCCAGCAAAACCAGGGATCCGG	CAAGGTCTTGTGCGGCTTGCGG	24036500	24036726	227	Temnykh et al. (2000)
	RM7309	6	GCCTGCAAACAGCAGTATAG	CTAGGGGATCAGGGATTTCC	26298334	26298487	154	McCouch et al. (2002)
	RM1031	6	GTGAAGGCACACCAACCG	GACGAGGATCGAATTCGAAG	31089484	31089610	127	McCouch et al. (2002)
	RM6222	7	CCTCCTATCCGGAGAAGGAC	AACACGTTTGAGTTCCAGGC	1006777	1006957	181	McCouch et al. (2002)
	RM6697	7	GCAAGATCCAGTCGATTTGG	ATAACATGAGCATCTCCCCG	1187748	1187982	235	McCouch et al. (2002)
	RM2381	7	AACCTCAAATATTTAAACTC	GCTAGAGAAAATAGAGAAAC	2419700	2419841	142	McCouch et al. (2002)
	RM8263	7	TTTGCTGTCCCTTTGTTC	TGCAATTCAAAGTCTTAGGG	4655894	4656089	196	McCouch et al. (2002)
	RM7338	7	CTTATCTCTCGGCAAGCAGC	CTCACACGCATGGATCAATC	15388788	15388951	164	McCouch et al. (2002)
	RM5481	7	TGTTATGTGAGCCATAATGA	CTTTCTTAATGAAGCTCCAA	15568064	15568207	144	McCouch et al. (2002)
	RM3404	7	TACTCTCCCCTCACCCCTTC	ACAGGGTTCATACCAGCAGG	20106875	20107010	136	McCouch et al. (2002)
	RM336	7	CTTACAGAGAAACGGCATCG	GCTGGTTTGTTTCAGGTTCG	21872198	21872349	152	Temnykh et al. (2000)
	RM234	7	ACAGTATCCAAGGCCCTGG	CACGTGAGACAAAGACGGAG	25473682	25473814	133	Chen et al. (1997)
	RM1306	7	TGCCAATTACCTTCCCGTAC	TGCTCCGTATTGCTGCTATG	28947956	28948060	105	McCouch et al. (2002)
	RM1295	8	GAGAAGAGGTGGAAGTTGAA	GACGGAAGAATTCTTAATGG	987938	988071	134	McCouch et al. (2002)
	RM26090	8	TCTCCTATGTGACATGTGTGC	TCAAGGGTACAGTGAAGATGC	2673051	2673249	199	IRGSP (2005)
	RM4955	8	GCATCCAGCAATATAATCAA	CAAGGATTTTGTTAAGTGGG	2959779	2959942	164	McCouch et al. (2002)
	RM6999	8	TTATCTGGGATCCATCGAGC	GTGAATTTCCTTGGAGGGAC	3985257	3985413	157	McCouch et al. (2002)
	RM6208	8	TCGAGCAGTACGTGGATCTG	CACACGTACATCTGCAAGGG	5789022	5789164	143	McCouch et al. (2002)
	RM3395	8	ACCTCATGTCCAGGTGGAAG	AGATTAGTGCCATGGCAAGG	10294812	10294908	97	McCouch et al. (2002)
	RM3153	8	CGGTTCTTTTCACATGGTCG	ATCACAACAAGCTCGACGTG	18989642	18989795	154	McCouch et al. (2002)
	RM1109	8	TCAAAATCACGTGTATGTAAGC	TTTACAAAGGACAGAGGGC	20486002	20486200	199	McCouch et al. (2002)
	RM531	8	GAAACATCCCATGTTCCCAC	TCGGTTTTTCAGACTCGGTC	22472051	22472178	128	Temnykh et al. (2001)
	RM5485	8	CTTCCACAAGCTTGGCTAGG	AATGCCATCCCCTACTCATG	24072904	24073043	140	McCouch et al. (2002)
	RM502	8	GCGATCGATGGCTACGAC	ACAACCCAACAAGAAGGACG	26494831	26495095	265	Temnykh et al. (2001)
	RM5545	8	CAGCACTCCTCCCCTACCAG	GGCTAAGTCAGCGTGAGACC	28274770	28274926	157	McCouch et al. (2002)
	RM8219	9	AACCATTGTTGAGCAAATTC	GATAAGCAGGGATTGGAAAG	1547867	1548035	169	McCouch et al. (2002)
	RM1328	9	GAATGGGATTAGACGATTTG	CCATGAGTGACATCAAAAGG	9206385	9206589	205	McCouch et al. (2002)
	RM6051	9	AGGCTGATCCAAGATCCATG	CCCGGAGGCTGATTCTTG	12831383	12831518	136	McCouch et al. (2002)
	RM7039	9	GCACATTTGCCATTCTACCG	GCCTTCCAGTGAGGTGACTC	14681106	14681273	168	McCouch et al. (2002)
	RM1189	9	AACTGCCCATTTGTCGTC	GACTCCGGACTAGACCAATC	16272091	16272268	178	McCouch et al. (2002)
	RM215	9	CAAAATGGAGCAGCAAGAGC	TGAGCACCTCCTTCTCTGTAG	21189584	21189733	150	Chen et al. (1997)
	RM1013	9	GCTGCAATGTCTTTCACTGC	GGCTTTGGGGGAAATAGAAG	22811246	22811392	147	McCouch et al. (2002)
	RM6370	10	TTGACAAGCCACACACACAG	GTCCTCCCTTGGTTCTTTCC	345385	345475	91	McCouch et al. (2002)
	RM6704	10	CACACATTGCATTACGAGGG	CAGGGGCAGCTTGAATACTG	18005491	18005730	240	McCouch et al. (2002)
	RM6745	10	TGTTCTCAACACAAAATTCTCT	ATCGTAAGCAAAGTGCATAA	19416158	19416455	298	McCouch et al. (2002)
	RM25771	10	CCTCTGTGGCTCTGTGACGTACC	GCATTTGGCTCTTATTCGTTGTCC	20709653	20709950	298	IRGSP (2005)
	RM228	10	CTGGCCATTAGTCCTTGG	GCTTGCGGCTCTGCTTAC	22314690	22314803	114	Chen et al. (1997)
	RM590	10	CATCTCCGCTCTCCATGC	GGAGTTGGGGTCTTGTTCG	23114684	23114821	138	Temnykh et al. (2001)
	RM7557	11	GTGTACTGCCATGAAAGGCC	GAAGTGCCTTTGCAGGAGAG	2344648	2344824	177	McCouch et al. (2002)
	RM26090	11	TCTCCTATGTGACATGTGTGC	TCAAGGGTACAGTGAAGATGC	2673051	2673249	174	McCouch et al. (2002)
	RM5918	11	ATGGCTGTCGATTGGCTATC	CTGCTAGTGCTTGCAACCAG	3025944	3026138	195	McCouch et al. (2002)
	RM7248	11	AAGTGATCGCTGAACTGCTG	CGGTTTGAGAGCGTTTGTAG	8011118	8011294	177	McCouch et al. (2002)
	RM536	11	TCTCTCCTCTTGTTTGGCTC	ACACACCAACACGACCACAC	8990534	8990776	243	Temnykh et al. (2001)
	RM7463	11	CGAGGATCACACCAGTTTTG	TGCAGAGCCAAGAAAGGAAG	10196236	10196422	187	McCouch et al. (2002)
	RM5960	11	TGGAGGAGATCAAGGAGCTC	CTATCTCCTAGGTGCAGCGG	17485121	17485270	150	McCouch et al. (2002)
	RM6680	11	GGAGGACGTTGATATGTCTCG	TGCGACACAGTTACAAAGCC	19082766	19082939	174	McCouch et al. (2002)
	RM26967	11	CAGGAGAAATGCCATTCTAGAGG	CCTTATTGGAAGGACATACTGACG	21962353	21962633	281	IRGSP (2005)
	RM27044	11	TTTCCAACTGGCACCGATTAGG	AATACCGACGGGTAGGATCTAGAGG	23472267	23472820	554	IRGSP (2005)
	RM5716	11	GTAACACCAAGTTTCACTTA	TACGTGTATAAATGGGATAA	23472417	23472626	210	McCouch et al. (2002)
	RM224	11	ATCGATCGATCTTCACGAGG	TGCTATAAAAGGCATTCGGG	27673251	27673372	122	Chen et al. (1997)
	RM558A	12	GAACTCCTCGAACTCGATGC	AGGCATTCAACCTGTTCGAC	1561032	1561277	246	Temnykh et al. (2001)
	RM3483	12	GAAAAACCTTGCTCAGCAGG	GGTTTCCTTGCTTTTACCCC	1612801	1612975	175	McCouch et al. (2002)
	RM7315	12	CACAAAGGCGTGTGGGTTAG	GAGTCACGGGATGTTGCC	2182902	2183090	189	McCouch et al. (2002)
	RM491	12	ACATGATGCGTAGCGAGTTG	CTCTCCCTTCCCAATTCCTC	3582674	3582936	263	Temnykh et al. (2001)
	RM3455	12	TGAATCCACACTCGCAGATC	GCCAGTCCACGATTGGTC	4920634	4920725	92	McCouch et al. (2002)
	RM7195	12	CGCGTGAGAGCTCCTAAAAG	TCCTTGTGTAACTACCGCCC	9896591	9896728	138	McCouch et al. (2002)
	RM1261	12	GTCCATGCCCAAGACACAAC	GTTACATCATGGGTGACCCC	17537171	17537337	167	McCouch et al. (2002)
	RM309	12	GTAGATCACGCACCTTTCTGG	AGAAGGCCTCCGGTGAAG	21488044	21488211	168	Temnykh et al. (2000)
	RM28597	12	TGGCCTGTAATCTAGCACACTTCC	GGCTTCATCTTTGCCACAGC	24620830	24621023	194	IRGSP (2005)
	RM1159	12	GTTGATGGTGTCAGCGAGAG	ACATTTGCACCACACCACAG	25939136	25939304	169	McCouch et al. (2002)
	RM28766	12	ACCAACCAGTCACTGATCTTAGC	ACCTAACGAAAGAGATCGAACC	26617294	26617454	161	IRGSP (2005)
	aPhysical positions in the rice reference sequence of Nipponbare version IRGSP-1.0.
	bReferences Chen, X., S. Temnykh, Y. Xu, Y. Cho, S. R. McCouch (1997) Development of a microsatellite framework map providing genome-wide coverage in rice (Oryza sativa L.). Theor. Appl. Genet. 95: 553–567. Temnykh, S., G. DeClerck, A. Lukashova (2001) Computational and experimental analysis of microsatellites in rice (Oryza sativa L.): frequency, length variation, transposon associations, and ge…
